# Supplementary material for: A Survey of Cancer Risk Behaviors, Beliefs, and Social Drivers of Health in New Hampshire and Vermont
Source: Cancer Res Commun. 2023 Aug 29;3(8):1678–87. doi: 10.1158/2767-9764.CRC-23-0267 (PMC10464638; doi:10.1158/2767-9764.CRC-23-0267)
Supplement: Supplementary Data T3 — Cancer risk and prevention behaviors by rurality and educational attainment [file crc-23-0267-s03.xlsx]

## Sheet: Supp Table 2
Supplemental Table 3. Cancer risk and prevention behaviors by rurality and educational attainment
		Rurality					Education
		Total	Rural	Urban	p-value		Total	<= HS	>HS	p-value
		N = 1,700	N = 939	N = 761			N = 1,709	N = 618	N = 1,091
Cancer Risk Factors		N (%)	%	%	Unadjusted	Adjusted	N (%)	%	%	Unadjusted	Adjusted
Smoked cigarettes in past 15 years	No	1,169 (69)	65	74	0.11	0.29	1,179 (69)	56	77	0.003	0.01
	Yes	527 (31)	35	26			525 (31)	44	23
Current smoker	No	1,547 (91)	89	94	0.07	0.17	1,555 (91)	86	94	0.03	0.05
	Yes	153 (9)	11	6			153 (9)	14	6
Days/week exercise moderately 30 minutes+	Mean (SE)	1686	2.5 (0.2)	2.6 (0.2)	0.71	0.93	1703	2.1 (0.3)	2.8 (0.1)	0.06	0.06
Days/week drink alcohol	Mean (SE)	1679	2.0 (0.2)	2.1 (0.2)	0.73	0.6	1697	2.2 (0.4)	2.0 (0.1)	0.52	0.44
Alcoholic drinks/week	Mean (SE)	1005	7.0 (0.6)	8.9 (1.4)	0.2	0.14	1017	8.8 (1.2)	7.3 (0.9)	0.34	0.22
When outside for >1 hour on warm, sunny day, how often wear long pants	Always/often	603 (36)	39	31	0.15	0.09	608 (36)	40	33	0.4	0.28
	Sometimes	441 (26)	22	31			448 (26)	21	30
	Rarely/never	645 (38)	39	38			648 (38)	40	37
When outside for >1 hour on warm, sunny day, how often wear a hat	Always/often	627 (37)	36	38	0.15	0.98	632 (37)	39	36	0.05	0.09
	Sometimes	378 (22)	19	26			383 (22)	14	28
	Rarely/never	687 (41)	45	35			690 (40)	48	36
When outside for >1 hour on warm, sunny day, how often wear shirt & sleeves	Always/often	985 (58)	53	65	0.15	0.07	991 (58)	47	65	0.03	0.12
	Sometimes	382 (23)	26	19			388 (23)	24	22
	Rarely/never	317 (19)	21	16			317 (19)	28	13
When outside for >1 hour on warm, sunny day, how often stay in shade or under umbrella	Always/often	555 (33)	28	39	0.04	0.19	563 (33)	32	34	0.01	0.09
	Sometimes	586 (35)	34	36			587 (35)	24	41
	Rarely/never	546 (32)	38	25			548 (32)	44	25
When outside for >1 hour on warm, sunny day, how often wear sunscreen	Always/often	699 (41)	38	46	0.46	0.17	707 (41)	37	44	0.38	0.77
	Sometimes	499 (29)	31	27			500 (29)	28	30
	Rarely/never	495 (29)	31	27			498 (29)	36	26
Adjusted p values reflect the independent association of rurality and educational attainment
Abbreviation: HS = High School
Missing (Ns): Rurality: Rurality (17), Smoked in past 15 years (4), Exercise (14), Alcohol use (21), Drinks (695), Wear long pants (10), Wear hat (8), Wear shirt long sleeves (15), Stay in shade (13), Wear sunscreen (7); Education: Education (8), Smoked in past 15 years (5), Currently smoke (1), Exercise (6), Alcohol use (12), Drinks (692), Wear long pants (6), Wear hat (4), Wear shirt long sleev…
