# Supplementary material for: A Survey of Cancer Risk Behaviors, Beliefs, and Social Drivers of Health in New Hampshire and Vermont
Source: Cancer Res Commun. 2023 Aug 29;3(8):1678–87. doi: 10.1158/2767-9764.CRC-23-0267 (PMC10464638; doi:10.1158/2767-9764.CRC-23-0267)
Supplement: Supplementary Data T4 — Cancer beliefs by rurality and educational attainment [file crc-23-0267-s04.xlsx]

## Sheet: Supp Table 3
Supplemental Table 4. Cancer beliefs by rurality and educational attainment
		Rurality					Education
		Total N=1,700	Rural N=939	Urban N=761	p-value		Total N=1,709	<= HS N=618	>HS	p-value
									N = 1,091
Cancer Beliefs		N (%)	%	%	Unadjusted	Adjusted	N (%)	%	%	Unadjusted	Adjusted
It seems like everything causes cancer	Agree	998 (59)	55	63	0.35	0.12	1,001 (59)	61	57	0.09	0.68
	No opinion	99 (6)	7	4			99 (6)	10	4
	Disagree	600 (35)	38	33			607 (36)	29	39
There’s not much you can do to lower your chances of getting cancer	Agree	357 (21)	23	18	0.54	0.82	359 (21)	30	16	0.03	0.05
	No opinion	41 (2)	3	2			41 (2)	3	2
	Disagree	1,300 (77)	74	80			1,307 (77)	67	82
So many recommendations about preventing cancer, it’s hard to know which ones to follow	Agree	1,107 (65)	66	64	0.68	0.78	1,114 (65)	75	60	0.06	0.04
	No opinion	84 (5)	5	4			84 (5)	4	5
	Disagree	505 (30)	28	32			505 (30)	21	35
I’d rather not know my chance of getting cancer	Agree	430 (25)	32	17	<0.0001	0.08	430 (25)	32	22	0.06	0.52
	No opinion	92 (5)	8	2			95 (6)	8	4
	Disagree	1,175 (69)	60	81			1,183 (69)	60	75
There are things I could change in my life to reduce my risk of cancer	Agree	1,349 (80)	77	82	0.34	0.26	1,360 (80)	80	80	0.95	0.84
	No opinion	93 (5)	5	6			93 (5)	5	6
	Disagree	255 (15)	18	12			253 (15)	16	14
Adjusted p values reflect the independent association of rurality and educational attainment
Abbreviation: HS = High School
Missing (Ns): Rurality: Rurality (17), Everything causes cancer (2), Nothing can change chances (2), Too many recommendations (4), Rather not know (2), Things to change risk (3); Education: Education (8), Everything causes cancer (2), Nothing can change chances (2), Too many recommendations (6), Rather not know (2), Things to change risk (3).
