# Supplementary material for: A Survey of Cancer Risk Behaviors, Beliefs, and Social Drivers of Health in New Hampshire and Vermont
Source: Cancer Res Commun. 2023 Aug 29;3(8):1678–87. doi: 10.1158/2767-9764.CRC-23-0267 (PMC10464638; doi:10.1158/2767-9764.CRC-23-0267)
Supplement: Supplementary Data T5 — Social factors by rurality and educational attainment [file crc-23-0267-s05.xlsx]

## Sheet: Supp Table 4
Supplemental Table 5. Social factors by rurality and educational attainment
		Rurality					Education
		Total N=1,700	Rural N=939	Urban N=761	p-value		Total N=1,709	<= HS N=618	>HS N=1,091	p-value
		N (%)	%	%	Unadjusted	Adjusted	N (%)	%	%	Unadjusted	Adjusted
Financial & Employment Security
Household income		1,391 (100)					1,402 (100)
1-2 people in household		945 (100)			0.11	0.12	954 (100)			0.24	0.35
	<$45,000	224 (24)	28	18			222 (23)	26	21
	$45,000-$74,999	239 (25)	28	21			244 (26)	31	21
	$75,000-$99,999	152 (16)	11	23			153 (16)	10	21
	$100,000-$149,999	273 (29)	28	31			335 (35)*	33	37
	$150,000+*	56 (6)	5	8
3+ people in household		446 (100)			<0.01	0.02	448 (100)			0.05	0.65
	< $45,000	99 (22)	22	23			102 (23)	20	24
	$45,000-$74,999	91 (20)	33	7			92 (20)	15	23
	$75,000-$99,999	105 (24)	26	21			105 (23)	47	14
	$100,000-$149,999	96 (22)	14	30			150 (34)*	18	40
	$150,000+*	54 (12)	6	19
How hard to pay for housing, food, medical care & heating	Hard	667 (39)	45	32	0.03	0.1	666 (39)	52	31	<0.01	0.02
	Not hard	1,031 (61)	55	68			1,041 (61)	48	69
Effect of COVID pandemic on paying for food, medical care, heating, etc.	Harder to pay	872 (52)	55	47	0.09	0.3	874 (52)	64	45	0.01	0.02
	No change	762 (45)	41	51			768 (45)	35	51
	Easier to pay	52 (3)	4	2			52 (3)	1	4
Food Security
Food didn’t last & no money for more#	True	400 (24)	24	14	0.05	0.1	334 (20)	27	15	0.06	0.11
	Not True	1,296 (76)	76	86			1,362 (80)	73	85
Worried food would run out before got money to buy more#	True	938 (55)	29	17	0.02	0.08	403 (24)	36	17	<0.01	0.01
	Not True	757 (45)	71	83			1,301 (76)	64	83
Transportation
Lack of reliable transportation kept from medical appointments or getting medication#	No	1,635 (97)	97	97	0.97	0.97	1,639 (96)	96	96	0.97	0.78
	Yes	56 (3)	3	3			61 (4)	4	4
Lack of reliable transportation kept from work or getting things needed for daily living#	No	1,579 (94)	94	94	0.92	0.84	1,588 (94)	92	95	0.25	0.2
	Yes	99 (6)	6	6			99 (6)	8	5
Don't have car or car not working#	No	1,538 (95)	97	93	0.12	0.11	1,547 (95)	95	95	0.93	0.71
	Yes	84 (5)	3	7			84 (5)	5	5
Struggling to afford gas#	No	1,313 (81)	76	86	0.05	0.14	1,322 (81)	69	88	0.001	<0.01
	Yes	309 (19)	24	14			309 (19)	31	12
Minutes to get fresh fruits and vegetables	<10	493 (32)	28	37	0.11	0.57	498 (32)	28	34	0.46	0.93
	10 to <20	698 (46)	44	47			704 (46)	43	47
	20 to <30	227 (15)	19	10			226 (15)	18	13
	30+	115 (8)	9	5			114 (7)	11	6
Minutes to health-care provider for primary care	<15	473 (30)	28	34	0.07	0.84	475 (30)	27	33	0.45	0.82
	15 to <30	630 (41)	37	44			631 (40)	38	42
	30 to <60	380 (24)	30	17			385 (25)	31	21
	³ 60	71 (5)	5	5			71 (5)	4	5
Health Care Access
Place most often used if sick and need health care	MD office or VA	1,295 (76)	79	73	0.35	0.22	1,303 (76)	74	78	0.51	0.36
	Other	402 (24)	21	27			402 (24)	26	22
Delayed getting medical care, past 12 months#	No	890 (53)	57	47	0.39	0.98	893 (53)	59	49	0.12	0.03
	Yes	562 (33)	30	37			566 (33)	23	39
	Did not need care	238 (14)	13	16			240 (14)	17	12
Reasons for delayed medical care#:
Cost	No	425 (76)	74	77	0.67	0.89	426 (75)	68	78	0.39	0.58
	Yes	137 (24)	26	23			141 (25)	32	22
A family, school, or work responsibility	No	477 (85)	87	83	0.41	0.65	481 (85)	93	82	0.27	0.31
	Yes	85 (15)	13	17			86 (15)	7	18
Didn’t have transportation	No	523 (93)	91	95	0.37	0.88	522 (92)	79	97	0.001	0.02
	Yes	39 (7)	9	5			44 (8)	21	3
Trouble making an appointment	No	436 (78)	77	78	0.9	0.48	438 (77)	90	73	0.06	0.09
	Yes	126 (22)	23	22			128 (23)	10	27
Concern about catching COVID-19	No	356 (63)	79	48	<0.0001	<0.001	361 (64)	83	57	0.01	0.1
	Yes	206 (37)	21	52			206 (36)	17	43
Concern about medical confidentiality	No	551 (98)	99	98	0.39	0.44	556 (98)	99	98	0.47	0.57
	Yes	11 (2)	1	2			11 (2)	1	2
Decided to wait because not urgent	No	354 (63)	67	59	0.79	0.66	361 (64)	77	59	0.11	0.18
	Yes	208 (37)	33	41			206 (36)	23	41
Another reason	No	485 (86)	81	92	0.08	0.2	489 (86)	72	91	0.03	0.05
	Yes	77 (14)	19	8			77 (14)	28	9
Adjusted p values reflect the independent association of rurality and educational attainment
Abbreviation: HS = High School; MD = Medical Doctor; VA = Veterans Administration # Refers to the past 12 months * When analyzed by educational attainment, the highest income category used was $100,000 or more Missing (N): Rurality: Rurality (17), Household income (309), Hard to pay (2), Pandemic made it hard to pay (14), Did food last (14), Worried about food (5), Homeowner (34), Lack of transpo…
